# Supplementary material for: Selective Occupation by E2F and RB of Loci Expressed by RNA Polymerase III
Source: Cancers (Basel). 2024 Jan 23;16(3):481. doi: 10.3390/cancers16030481 (PMC10854548; doi:10.3390/cancers16030481)
Supplement: Supplementary file 1 [file cancers-16-00481-s001.zip]

Archive with 1 entries (1 files):
- cancers-2807351-supplementary.pdf
